# Supplementary material for: The influence of spaceflight on the astronaut salivary microbiome and the search for a microbiome biomarker for viral reactivation
Source: Microbiome. 2020 Apr 20;8:56. doi: 10.1186/s40168-020-00830-z (PMC7171750; doi:10.1186/s40168-020-00830-z)
Supplement: Supplementary file 3 — Additional file 2. Database S1. [file 40168_2020_830_MOESM2_ESM.xlsx]

## Sheet: metadata_table
Dataset S1
Viral shedding refers to whether EBV and/or HSV-1 were detected in saliva by qPCR "Y"= yes and "N"= No NB: Np VZV was detected in any of the samples
Viral history refers to whether the sample came from a subject that had at least one reactivation "virus" or drom a subject that "never" did
Flight status refers to whether a sample was collect pre-Flight (prior to flying to the ISS), in Flight (on ISS) or post-Flight (return from ISS)
Flight time point is the day that the sample was collected. -X means the number of days prior to launch (i.e. L-240, is 240 days prior to launch), X refers to the number of days the astronaut has been on the ISS (i.e. FD90 is 90 days since arriving on in the ISS)) and +X refers to the number of days after flight (i.e. R+180 means 180 days since returning to Earth from the ISS)
			Viral titers (copies/ml saliva)
SampleID	Subject	Viral shedding	EBV	HSV1	VZV	Viral history	Flight status	Flight time point
SM.001	1	Y	235.56	5097.9	0	virus	pre	L-240			Subject	Subject's first mission to the ISS
SM.002	1	N	0	0	0	virus	pre	L-240			S1	No
SM.003	1	Y	1354.9	873	0	virus	pre	L-180			S2	Yes
SM.004	1	Y	277.26	0	0	virus	pre	L-90			S3	Yes
SM.005	1	Y	207	16500	0	virus	pre	L-60			S4	No
SM.006	1	Y	1936.09	10177.2	0	virus	in	FD7			S5	No
SM.007	1	Y	650.95	0	0	virus	in	FD90			S6	Yes
SM.008	1	Y	1834.92	0	0	virus	in	R-14			S7	Yes
SM.009	1	Y	731.5	0	0	virus	in	R-1			S8	Yes
SM.010	1	Y	1830.11	23972.2	0	virus	post	R+0			S9	No
SM.011	1	N	0	0	0	virus	post	R+0			S10	No
SM.012	1	Y	1414.64	0	0	virus	post	R+18
SM.013	1	Y	953.654	36499.8	0	virus	post	R+33			All subjects were male and duration on the ISS ranged from 2-9 months, with an average of 4.4 months
SM.014	1	Y	807.53	58092	0	virus	post	R+63
SM.015	1	Y	213.68	12241.8	0	virus	post	R+180
SM.016	2	Y	0	8082.3	0	virus	pre	L-180
SM.017	2	N	0	0	0	virus	pre	L-150
SM.018	2	N	0	0	0	virus	pre	L-60
SM.019	2	N	0	0	0	virus	in	FD10
SM.020	2	N	0	0	0	virus	in	FD90
SM.021	2	N	0	0	0	virus	post	R+1
SM.022	2	N	0	0	0	virus	post	R+18
SM.023	2	Y	0	1331.23	0	virus	post	R+33
SM.024	2	N	0	0	0	virus	post	R+60
SM.025	3	N	0	0	0	virus	pre	L-180
SM.026	3	N	0	0	0	virus	pre	L-60
SM.027	3	N	0	0	0	virus	in	FD10
SM.028	3	N	0	0	0	virus	in	FD90
SM.029	3	N	0	0	0	virus	post	R+0
SM.030	3	N	0	0	0	virus	post	R+18
SM.031	3	N	0	0	0	virus	post	R+33
SM.032	3	Y	0	332	0	virus	post	R+63
SM.033	4	N	0	0	0	virus	pre	L-180
SM.034	4	N	0	0	0	virus	pre	L-90
SM.035	4	Y	0	925963	0	virus	pre	L-60
SM.036	4	Y	0	665864	0	virus	in	FD10
SM.037	4	N	0	0	0	virus	in	FD90
SM.038	4	N	0	0	0	virus	in	R-1
SM.039	4	N	0	0	0	virus	post	R+0
SM.040	4	N	0	0	0	virus	post	R+18
SM.041	4	N	0	0	0	virus	post	R+30
SM.042	4	Y	0	1431	0	virus	post	R+63
SM.043	4	N	0	0	0	virus	post	R+180
SM.044	5	Y	640	0	0	virus	pre	L-120
SM.045	5	N	0	0	0	virus	pre	L-120
SM.046	5	Y	640	0	0	virus	pre	L-90
SM.047	5	Y	2964.38	0	0	virus	pre	L-60
SM.048	5	Y	1337	0	0	virus	in	FD10
SM.049	5	Y	2659	1326	0	virus	in	FD90
SM.050	5	Y	2705	0	0	virus	in	R-14
SM.051	5	Y	1070	0	0	virus	post	R+0
SM.052	5	Y	2852	9050	0	virus	post	R+30
SM.053	5	Y	541	112	0	virus	post	R+60
SM.054	5	N	0	0	0	virus	post	R+60
SM.055	5	Y	1079	0	0	virus	post	R+180
SM.056	6	N	0	0	0	virus	pre	L-90
SM.058	6	Y	0	4857	0	virus	in	FD10
SM.059	6	Y	0	1788	0	virus	in	FD90
SM.060	6	N	0	0	0	virus	in	R-14
SM.061	6	N	0	0	0	virus	post	R+0
SM.063	6	Y	0	2284	0	virus	post	R+60
SM.064	6	N	0	0	0	virus	post	R+180
SM.065	7	Y	463	0	0	virus	pre	L-180
SM.066	7	N	0	0	0	virus	pre	L-120
SM.067	7	N	0	0	0	virus	pre	L-90
SM.068	7	Y	703	0	0	virus	pre	L-60
SM.069	7	N	0	0	0	virus	in	FD10
SM.070	7	N	0	0	0	virus	in	FD90
SM.071	7	N	0	0	0	virus	in	R-14
SM.072	7	Y	932	0	0	virus	post	R+0
SM.073	7	N	0	0	0	virus	post	R+30
SM.074	7	N	0	0	0	virus	post	R+60
SM.075	7	Y	991	0	0	virus	post	R+180
SM.076	8	N	0	0	0	never	pre	L-60
SM.077	8	N	0	0	0	never	in	FD10
SM.078	8	N	0	0	0	never	in	FD90
SM.079	8	N	0	0	0	never	post	R+0
SM.080	8	N	0	0	0	never	post	R+18
SM.081	8	N	0	0	0	never	post	R+33
SM.082	8	N	0	0	0	never	post	R+63
SM.083	9	N	0	0	0	never	pre	L-90
SM.085	9	N	0	0	0	never	in	FD10
SM.086	9	N	0	0	0	never	in	FD90
SM.087	9	N	0	0	0	never	post	R+1
SM.088	9	N	0	0	0	never	post	R+18
SM.089	9	N	0	0	0	never	post	R+60
SM.090	10	N	0	0	0	never	pre	L-60
SM.092	10	N	0	0	0	never	in	FD90
SM.094	10	N	0	0	0	never	post	R+18
