# Supplementary material for: The influence of spaceflight on the astronaut salivary microbiome and the search for a microbiome biomarker for viral reactivation
Source: Microbiome. 2020 Apr 20;8:56. doi: 10.1186/s40168-020-00830-z (PMC7171750; doi:10.1186/s40168-020-00830-z)
Supplement: Supplementary file 4 — Additional file 3. Database S2. [file 40168_2020_830_MOESM3_ESM.xlsx]

## Sheet: Sheet1
	Spearman rho values		p-values (BH corrected)
Taxa name	EBV	HSV1	EBV	HSV1
p_Gracilibacteria	0.599874	0.190948	5.37888e-08	0.266747
Abiotrophia	0.424222	-0.0660903	0.000518715	0.798375
p_SR1Absconditabacteria	0.368846	-0.0305017	0.00346128	0.909636
Tannerella	0.287484	-0.0369093	0.0449591	0.816048
f_Neisseriaceae	0.262383	0.00412516	0.0793073	0.800427
Selenomonas_3	0.256542	0.201372	0.0607951	0.215193
Prevotella_6	0.256469	-0.0131526	0.0637168	0.909766
Capnocytophaga	0.237513	0.17646	0.0856237	0.297433
Selenomonas_4	0.219987	0.219513	0.117457	0.183585
Prevotella_7	0.219969	-0.0401665	0.111741	0.88555
Ruminococcaceae_UCG-014	0.213185	0.0803192	0.126593	0.733452
Lactobacillus	0.204087	0.238462	0.17373	0.191742
Prevotella	0.184223	0.167312	0.194686	0.33224
Streptobacillus	0.173654	0.0963283	0.260347	0.632836
Gemella	0.14428	0.0719699	0.330646	0.768532
f_Porphyromonadaceae	0.100616	-0.00667731	0.522505914 0.840804267
Selenomonas	0.0960265	0.208629	0.533151	0.199563
Bifidobacterium	0.0775302	0.245459	0.591471	0.187403
Campylobacter	0.0619469	0.110035	0.709009	0.597175
Atopobium	0.0578959	-0.0619556	0.729514	0.819898
Kingella	0.0562358	0.273303	0.724682	0.12722
Alloscardovia	0.0345252	-0.0521984	0.741524	0.745955
Dialister	0.0247459	0.272744	0.872404	0.124033
Leptotrichia	0.0153699	0.023167	0.927239	0.930157
Corynebacterium	0.013033	-0.0370347	0.928955	0.89348
Catonella	0.00919273	-0.133177	0.919636	0.481298
f_Mollicutes_RF9	0.00796163	0.0898171	0.752814	0.640889
p_Saccharibacteria	0.00164009	-0.223691	0.952836	0.167273
Actinobacillus	-0.0197523	0.185734	0.784948	0.307042
Neisseria	-0.0311825	-0.0470236	0.864077	0.866337
Veillonella	-0.0319811	0.118252	0.863687	0.551448
Butyrivibrio_2	-0.0361966	-0.0837573	0.819499	0.705036
Bacillus	-0.0725285	0.166057	0.597033	0.388835
Bergeyella	-0.0851565	-0.090008	0.587228319 0.686658793
Streptococcus	-0.0980332	0.0262541	0.522144	0.927427
Porphyromonas	-0.100697	-0.220657	0.50836	0.170226
Alloprevotella	-0.107874	-0.206215	0.482985443 0.210898544
Prevotella_2	-0.110279	0.0855067	0.481869	0.681897
Filifactor	-0.113097	-0.0542801	0.467481	0.714832
Rothia	-0.119214	0.0151355	0.433449	0.945449
Cardiobacterium	-0.121765	0.0017095	0.422584	0.94647
Megasphaera	-0.123973	-0.0601082	0.419014	0.789913
f_Actinomycetaceae	-0.128288	0.0515002	0.412251	0.80736
Actinomyces	-0.141528	-0.127213	0.344539	0.506516
Cloacibacterium	-0.146067	0.0252807	0.369601	0.722863
Aggregatibacter	-0.152366	-0.000825541	0.319683	0.905036
Parvimonas	-0.15748	0.0146186	0.284395	0.943315
Mogibacterium	-0.168075	-0.17343	0.263318	0.330813
f_Peptostreptococcaceae	-0.174852	0.126645	0.243212	0.51852
Fusobacterium	-0.199288	0.119414	0.156105	0.545712
Eikenella	-0.206273	0.0575828	0.216343	0.711899
Lautropia	-0.221183	-0.0317222	0.111812	0.902962
Granulicatella	-0.255795	-0.251091	0.0608952	0.142585
Solobacterium	-0.272567	-0.299763	0.0454165	0.112727
Candidatus_Saccharimonas	-0.292303	-0.23005	0.0303116	0.159797
Peptostreptococcus	-0.293033	-0.259002	0.0298115	0.132448
Stomatobaculum	-0.345807	-0.265376	0.00755507	0.130633
Johnsonella	-0.348909	-0.0954305	0.0125905	0.656937
Haemophilus	-0.382645	-0.00348999	0.00223156	0.956916
Lachnoanaerobaculum	-0.416416	-0.259237	0.00076534	0.133916
f_Clostridiales;Family_XIII	-0.451492	-0.145712	0.000233305	0.426393
Oribacterium	-0.494511	-0.234826	3.48706e-05	0.15477
Note
positive values indicate a positive correlation
negative values indicate an inverse correlation
the higher the positive value and lower the negative value, the stronger the correlation
