# Supplementary material for: The influence of spaceflight on the astronaut salivary microbiome and the search for a microbiome biomarker for viral reactivation
Source: Microbiome. 2020 Apr 20;8:56. doi: 10.1186/s40168-020-00830-z (PMC7171750; doi:10.1186/s40168-020-00830-z)
Supplement: Supplementary file 5 — Additional file 4. Database S3. [file 40168_2020_830_MOESM4_ESM.sh]

#Below are the scripts used in the paper
# dada2 was used to process the raw 16S rRNA gene sequencing data, 
# QIIME was used for alpha diversity (Figure 1)
#Non-metric multidimensional scaling (NMDS) ordination in R was used for beta diversity analysis (Figure 2 and Figure 4) 
#ALDEx2 in R was used to statistically analyse differences in taxa between pre-flight, flight and post-flight samples (Figure 3)
# heatmaps were generated in R (Figure 3B, Fig. S2)


###########
# Dada2 pipeline (https://benjjneb.github.io/dada2/tutorial.html)
# Used to process the raw 16S rRNA gene sequencing data

#starting from the beginning 
rm(list=ls())

# load package
library("dada2")

# I am in salivary_microbiome folder
path <- "fastq_demultiplexed/" # CHANGE ME to the directory containing the fastq files after unzipping.

# this lists all the files in the path, to make sure it got recognized
list.files(path)

# Sort ensures forward/reverse reads are in same order
fnFs <- sort(list.files(path, pattern="_R1_001.fastq"))
fnRs <- sort(list.files(path, pattern="_R2_001.fastq"))

# Extract sample names, assuming filenames have format: SAMPLENAME_XXX.fastq
sample.names <- sapply(strsplit(fnFs, "_"), `[`, 1)

# Specify the full path to the fnFs and fnRs
fnFs <- file.path(path, fnFs)
fnRs <- file.path(path, fnRs)

# It is important to look at your data. We start by visualizing the quality profiles of the forward reads:
# [1:2] means that you will look at the first 2 Forward sequences in the list 
plotQualityProfile(fnFs[5:10])
plotQualityProfile(fnRs[1:2])

# Filtering and trimming 
# We define the filenames for the filtered fastq.gz files:
filt_path <- file.path(path, "filtered") # Place filtered files in filtered/ subdirectory
filtFs <- file.path(filt_path, paste0(sample.names, "_F_filt.fastq.gz"))
filtRs <- file.path(filt_path, paste0(sample.names, "_R_filt.fastq.gz"))

# filter the forward and reverse reads 
# reference webiste with parameters:  https://rdrr.io/github/benjjneb/dada2/man/fastqFilter.html
out <- filterAndTrim(fnFs,filtFs,fnRs,filtRs,truncLen=c(280,220), trimLeft=c(17,21),
              maxN=c(0,0), maxEE=c(2,2), truncQ=c(2,2), rm.phix=c(TRUE,TRUE), 
              compress=TRUE, multithread=TRUE)
              
head (out)
tail (out)

#learn the error rates 
errF <- learnErrors(filtFs, multithread=TRUE)
errR <- learnErrors(filtRs, multithread=TRUE)

#to visualize the estimated errors
plotErrors(errF, nominalQ=TRUE)
plotErrors(errR, nominalQ=TRUE)

#dereplicate the fastq files
derepFs <- derepFastq(filtFs, verbose=TRUE)
derepRs <- derepFastq(filtRs, verbose=TRUE)
# Name the derep-class objects by the sample names
names(derepFs) <- sample.names
names(derepRs) <- sample.names

#sample inference, infer the sequence variants in each sample
dadaFs <- dada(derepFs, err=errF, multithread=TRUE)
dadaRs <- dada(derepRs, err=errR, multithread=TRUE)

# inspecting the data from above
# the number inside the brackets refers to the sample sequence in the list
dadaFs[[1]]

# merge the denoised forward and reverse reads
mergers <- mergePairs(dadaFs, derepFs, dadaRs, derepRs, returnRejects=TRUE, minOverlap=20,verbose=TRUE)

print(mergers)

head(mergers[1])

#construct sequence table
seqtab <- makeSequenceTable(mergers)

write.table(t(seqtab), file="mergers_table.txt", sep='\t', quote=F, col.names=NA) 


# tells me how many samples and how many "OTUs"
dim(seqtab)

# Inspect distribution of sequence lengths
table(nchar(getSequences(seqtab)))

#remove chimeric sequences
seqtab.nochim <- removeBimeraDenovo(seqtab, method="consensus", multithread=TRUE, verbose=TRUE)

dim(seqtab.nochim)

write.table(t(seqtab.nochim), file="mergers_nochimeras.txt", sep='\t', quote=F, col.names=NA) 

# assess how many sequence reads remained after chimera filter. # the number you get back is what remains: i.e. 0.96 is 96% good and 4% chimeric
sum(seqtab.nochim)/sum(seqtab)

#As a final check of our progress, we’ll look at the number of reads that made it through each step in the pipeline:

getN <- function(x) sum(getUniques(x))
track <- cbind(out, sapply(dadaFs, getN), sapply(mergers, getN), rowSums(seqtab), rowSums(seqtab.nochim), rowSums(filt.tab.nochim))
colnames(track) <- c("input", "filtered", "denoised", "merged", "tabled", "nonchim", "filter")
rownames(track) <- sample.names
head(track)


# assign taxonomy with SILVA
taxa <- assignTaxonomy(seqtab.nochim, "fastq_demultiplexed/silva_nr_v128_train_set.fa.gz", multithread=TRUE)

write.table(taxa, file="mergers_nochimeras_taxa.txt", sep='\t', quote=F, col.names=NA) 

unname(head(taxa))

write.table(cbind(t(seqtab.nochim), taxa), "OTU_table.txt", sep='\t', quote=F, col.names=NA)


#assign species
taxaspecies <- assignSpecies(seqtab.nochim, "fastq_demultiplexed/silva_species_assignment_v128.fa.gz")
write.table(cbind(t(seqtab.nochim), taxa, taxaspecies), "OTU_tableAll.txt", sep='\t', quote=F, col.names=NA)


# to change the dataset so that taxonomy is all in 1

read in table
d <- read.table("OTU_tableAll.txt", header=T, quote="", row.names=1, sep="\t")

d <- transform(d, taxonomy = paste(Kingdom, Phylum, Class, Order, Family, Genus, Species, sep = ";"))
write.table(d, file="OTU_tableAll_formatted.txt", sep='\t', quote=F, col.names=NA)

# to filter based on abundance
source('CodaSeq_filter.R')
filt.tab.nochim <- codaSeq.filter(seqtab.nochim, min.reads=100, min.prop=0.001, max.prop=1, min.occurrence=0, var.filt=FALSE, min.count=0, samples.by.row=TRUE)

write.table(filt.tab.nochim, file="filt.tab.nochim.txt", sep='\t', quote=F, col.names=NA)


dim(filt.tab.nochim)

taxaFilter <- assignTaxonomy(t(filt.tab.nochim), "fastq_demultiplexed/silva_nr_v128_train_set.fa.gz", multithread=TRUE)

write.table(taxaFilter, file="filt.tab.nochim_taxa.txt", sep='\t', quote=F, col.names=NA) 

taxaFilterspecies <- assignSpecies(t(filt.tab.nochim), "fastq_demultiplexed/silva_species_assignment_v128.fa.gz")


write.table(cbind(filt.tab.nochim, taxaFilter, taxaFilterspecies), "OTU_table_ALL_filtered.txt", sep='\t', quote=F, col.names=NA)


d <- read.table("OTU_table_ALL_filtered.txt", header=T, quote="", row.names=1, sep="\t")

d <- transform(d, taxonomy = paste(Kingdom, Phylum, Class, Order, Family, Genus, Species, sep = ";"))
write.table(d, file="OTU_table_ALL_filtered_formatted.txt", sep='\t', quote=F, col.names=NA)

#########
# QIIME scriot for alpha diversity
multiple_rarefactions.py -i otu_table.biom -m 1000 -x 50000 -s 4000 -n 1 -o rarefied_otu_tables/

alpha_diversity.py -i rarefied_otu_tables/ -o alpha_rarefied/ -t muscle/fasttree_all_seed_OTUs.tre -m observed_species,shannon,PD_whole_tree

collate_alpha.py -i alpha_rarefied/ -o alpha_collated/

###########
# R script for NMDS ordination 
# Used for Figure 2
# data was clr transformed

# https://vaulot.github.io/tutorials/Phyloseq_tutorial.html
library("phyloseq")
library ("ggplot2")
library ("dplyr")
library(cluster)
library(compositions)

# read metadata file
samples_df<- read.table("metadata.txt", header=T, quote="", row.names=1, sep="\t")

#  read OTU file and clr transform the data 
input <- read.table("Genus_table.txt", header=T, quote="", row.names=1, sep="\t")

# simplest prior, does not matter much when many OTUS
all <- input+0.5

# samples are column wise
all.clr <- apply(all, 2, function(x){log2(x) - mean(log2(x))})

# now PhyloSeq
 OTU = otu_table(all.clr, taxa_are_rows = TRUE)
  samples = sample_data(samples_df)
  
  carbom <- phyloseq(OTU, samples)
  carbom

# Do multivariate analysis based on Bray-Curtis distance and NMDS ordination.
carbom.ord <- ordinate(carbom, "NMDS", "euclidean")

#Now display samples and enlarge the points to make it more easy to read.
plot_ordination(carbom, carbom.ord, type="samples", color="Subject", 
                  shape="Flight_status", title="Samples") + geom_point(size=3)


############
# R script for ALDEx2 analysis 
# Used for Figure 3
# data is clr transformed when aldex is invoked
library(ALDEx2)

# as an example, 
d<-read.table("OTU_table.txt", sep="\t", quote="", check.names=F, header=T, row.names=1)

F<-c("Sample A", "Sample B", "Sample C", "etc","etc")
PF <-c("Sample X", "Sample Y", "Sample Z", "etc", "etc")
aldex.in<-d[,c(F,PF)]
conds<-c(rep("F", length(F)), rep("PF", length(PF)))
x <- aldex(aldex.in, conds, mc.samples=128, test="t", effect=TRUE, include.sample.summary=TRUE, verbose=FALSE)
write.table(x, file="aldex_output.txt", sep="\t", quote=FALSE, col.names=NA)

############
# R script for heatmap generated for Figure 3B
library(gplots)

d<-read.table("Genus_table.txt", header=T, row.names=1, check.names=F, comment.char="", sep="\t")

pdf("heatmapFigure3B.pdf", height= 10, width=30)

# need to transform to matrix 
dscaled= as.matrix(d)

# setting all values of 0 to NA
dscaled[dscaled==0] = NA

# arbitrarly assigning colours 
heatmap.2(dscaled, dendrogram="none", trace="none", Colv=NA, Rowv=NA, margins=c(10,25), cexRow=2, cexCol=2, colsep=c(3,6,9,12,15,18,21,24,27,30),sepwidth =c(0.2), font=3, na.color="grey", col=greenred)

dev.off()


############
# R script for NMDS ordination 
#Used for Figure 4
#data was CLR transformed


#!/usr/bin/env Rscript
suppressPackageStartupMessages (
  library (vegan)
)

usage <- "Usage: <Data File> <Environment File> <Environmental Variable> <Output File> <Title>"

colors <- c ("red", "blue", "green", "purple", "orange", "pink", "magenta")

# Load the command line arguments.
args <- commandArgs (trailingOnly = TRUE)

# Verify the command line arguments.
if (length (args) < 5) stop (usage)


dataFile <- args[1]
envFile <- args[2]
envVar <- args[3]
outputFile <- args[4]
title <- args[5]


# Verify the data files exist.
if (! file.exists (dataFile)) stop ("Data file not found.")
if (! file.exists (envFile)) stop ("Environment file not found.")

# Load the data files.

data <-read.table(dataFile, header=T, quote="", row.names=1, sep="\t")
#data <- read.table (dataFile, header = TRUE)
#env <- read.table (envFile, header = TRUE)
env <- read.table (envFile, header=T, quote="", row.names=1, sep="\t")

# Remove rows and columns with no data.
#data <- data[,intersect (rownames(env), colnames(data)),drop = FALSE]
#data <- data[rowSums (data) > 0,,drop = FALSE]
#data <- data[, colSums (data) > 0,drop = FALSE]
#env <- env[colnames (data),, drop = FALSE]


# The main data file comes in transposed from what we need.
data <- t (data)


# Figure out the groups in the environment.
envGroups <- env[! duplicated (env[,envVar]), envVar]
envGroups <- envGroups[! is.na (envGroups)]

# Save the plot to a file.
if (grepl (".png$", outputFile)) png (outputFile)
if (grepl (".pdf$", outputFile)) pdf (outputFile)
if (grepl (".svg$", outputFile)) svg (outputFile)
if (grepl (".tif$", outputFile)) tiff (outputFile, compression="lzw")

# Run MDS on the data.
data.mds <- metaMDS (data, "euclidean")

# Create an empty plot sized to fit the MDS output.
data.plot <- plot (data.mds, type="n", main=title)

# Draw ovals around each environmental variable.
ordiellipse (data.plot, env[,envVar], kind="se", conf=0.99)

# Draw bounding boxes around each environmental variable.
#ordihull (data.plot, env[,envVar])

# Draw sites from MDS output colored by environmental variable.
for (i in 1: length (envGroups)) {
  x <- data.plot$sites[env[,envVar] == envGroups[i],1]
  y <- data.plot$sites[env[,envVar] == envGroups[i],2]
  bg <- i %% (length (colors)+1)
  if (i == length (colors)) bg <- bg + 1
  points (x=x, y=y, col="black", bg=colors[bg], pch=21)
}

# Add labels to the sites.
text (data.plot$sites, labels=rownames(data.plot$sites), pos=1.8)

# Add a legend.
legend ("bottomleft", legend=envGroups, col=rep("black",3), pt.bg=colors, pch=21)

# Finish the script.
q ()

# Invoke the script with: Rscript MDS.R <Data File> <Environment File> <Environmental Variable> <Output File> <Title>

########## Random forest tree script
library("randomForest")
library("plyr") # for the "arrange" function
library("rfUtilities") # to test model significance
library("caret") # to get leave-one-out cross-validation accuracies and also contains the nearZeroVar function 

set.seed(1000)

# clr transform the data 
d <- read.table("table.txt", header=T, quote="", row.names=1, sep="\t")

# simplest prior, does not matter much when many OTUS
all <- d+0.5

# samples are column wise
all.clr <- apply(all, 2, function(x){log2(x) - mean(log2(x))})
write.table(all.clr, file="CLR_transformed.txt", sep="\t", quote=FALSE, col.names=NA)

# need to take the CLR data and then add in the medatata
input <- read.table("RandomForest/CLR_transformed.txt", header=T, quote="", row.names=1, sep="\t")
########


# running RF model classification 
rfAll <- randomForest(input[,8:ncol(input)], 
	input[,1], importance=TRUE, 
	proximity=TRUE, ntree=500)

# assessing model fiy 
print(rfAll) 

# this will allow you to plot the importance values so you can see it visually
varImpPlot(rfAll , type=1, pch=19, col=1, cex=.5, main="")

# writes out the importance info into a table
fileOut <- file("rf.txt", "w")
imp <- importance(rfAll);
write.table(imp, fileOut, sep="\t")
flush(fileOut)
close(fileOut)


# permutation test
rfAll_sig <- rf.significance( x=rfAll ,  xdata=input[,8:ncol(input)] , nperm=1000 , ntree=500 )  

print(rfAll_sig)

#accuracy estimation by cross-validation 
fit_control <- trainControl( method = "LOOCV" ) 

rfAll_loocv <- train(input[,8:ncol(input)], 
	input[,1], , method="rf", ntree=500 , tuneGrid=data.frame( mtry=7 ) , trControl=fit_control )

# to get a summary
rfAll_loocv$results   
# to get all
print(rfAll_loocv)

 
